# Supplementary material for: In Vitro Evaluation of the Squaramide-Conjugated Fibroblast Activation Protein Inhibitor-Based Agents AAZTA5.SA.FAPi and DOTA.SA.FAPi
Source: Molecules. 2021 Jun 8;26(12):3482. doi: 10.3390/molecules26123482 (PMC8226449; doi:10.3390/molecules26123482)
Supplement: Supplementary file 1 [file molecules-26-03482-s001.zip]

Archive with 1 entries (1 files):
- molecules-1186608-SI.pdf
